# Supplementary material for: Prediction and consequences of postoperative pancreatitis after pancreaticoduodenectomy
Source: BJS Open. 2022 Apr 26;6(2):zrac012. doi: 10.1093/bjsopen/zrac012 (PMC9039121; doi:10.1093/bjsopen/zrac012)
Supplement: zrac012_Supplementary_Data [file zrac012_supplementary_data.zip]

Archive with 2 entries (2 files):
- Supplementary_Figure_1.jpg
- Supplementary_Table_1.docx
